# Supplementary material for: Mid-Term Sequelae of Surviving Patients Hospitalized in Intensive Care Unit for COVID-19 Infection: The REHCOVER Study
Source: J Clin Med. 2023 Jan 28;12(3):1000. doi: 10.3390/jcm12031000 (PMC9917891; doi:10.3390/jcm12031000)
Supplement: Supplementary file 1 [file jcm-12-01000-s001.zip]

Archive with 1 entries (1 files):
- jcm-2147372-supplementary.pdf
